# Supplementary material for: Antibacterial, Transparency, and Mechanical Properties of Cationic Radical Initiator Triggered Polystyrene Sheets Obtained by Thermal Blending
Source: Polymers (Basel). 2024 Nov 13;16(22):3167. doi: 10.3390/polym16223167 (PMC11598219; doi:10.3390/polym16223167)
Supplement: Supplementary file 1 [file polymers-16-03167-s001.zip]

Archive with 1 entries (1 files):
- polymers-3261159-supplementary.pdf
